# Supplementary material for: Evaluation of Mean Percentage of Full-Length SMN Transcripts as a Molecular Biomarker of Spinal Muscular Atrophy
Source: Genes (Basel). 2022 Oct 20;13(10):1911. doi: 10.3390/genes13101911 (PMC9602009; doi:10.3390/genes13101911)
Supplement: Supplementary file 1 [file genes-13-01911-s001.zip]

Archive with 1 entries (1 files):
- genes-1844530-supplementary.pdf
